# Supplementary material for: Transcriptional Regulation Associated with Subcutaneous Adipogenesis in Porcine ACSL1 Gene
Source: Biomolecules. 2023 Jun 29;13(7):1057. doi: 10.3390/biom13071057 (PMC10377008; doi:10.3390/biom13071057)
Supplement: Supplementary file 1 [file biomolecules-13-01057-s001.zip]

Archive with 3 entries (3 files):
- Figures S1-S3.pdf
- Table S1-S5 .pdf
- Table S6.xlsx
